# Supplementary material for: Deciphering Potential Molecular Signatures to Differentiate Acute Myeloid Leukemia (AML) with BCR::ABL1 from Chronic Myeloid Leukemia (CML) in Blast Crisis
Source: Int J Mol Sci. 2023 Oct 22;24(20):15441. doi: 10.3390/ijms242015441 (PMC10607477; doi:10.3390/ijms242015441)
Supplement: Supplementary file 1 [file ijms-24-15441-s001.zip]

Archive with 1 entries (1 files):
- ijms-2661576-supplementary.xlsx
