# Supplementary material for: Deciphering Potential Molecular Signatures to Differentiate Acute Myeloid Leukemia (AML) with BCR::ABL1 from Chronic Myeloid Leukemia (CML) in Blast Crisis
Source: Int J Mol Sci. 2023 Oct 22;24(20):15441. doi: 10.3390/ijms242015441 (PMC10607477; doi:10.3390/ijms242015441)
Supplement: Supplementary file 1 [file ijms-24-15441-s001.zip › ijms-2661576-supplementary.xlsx]

## Sheet: Table S1
Table S1: Main characteristics of the sub-cohort of patients included in CD25, CD26, IL1-RAP qRT-PCR experiments.
Type	Subtype	n	Females	Males	Mean age	Range
					(years)	(years)
AML	de novo AML	21	10	11	57.7	10.1-89.6
	sAML	5	3	2	68.9	64.6-73.1
CML	BC-CML	11	3	8	45.9	22.9-75.2
	AP-CML	4	1	3	54.0	35.0-67.0
	CP-CML	33	15	18	56.4	22.7-89.3
AML, acute myeloid leukemia; sAML, secondary AML; CML, chronic myeloid leukemia; BC, blast crisis; AP, accelerated phase; CP, chronic phase.

## Sheet: Table S2
Table S2: Main characteristics of the sub-cohort of patients included in RNA-Seq experiments.
Type	Subtype	N	Females	Males	Mean age	Range
					(years)	(years)
AML	de novo AML	18	8	10	43.8	1.0-90.0
	sAML	12	6	6	70.0	58.0-81.0
CML	myeloid BC-CML	6	1	5	52.8	26.0-74.1
	resistant CP-CML	5	0	5	54.1	22.8-69.5
	CP-CML at diagnosis	9	4	5	42.8	11.0-86.0
AML, acute myeloid leukemia; sAML, secondary AML; CML, chronic myeloid leukemia; BC, blast crisis; CP, chronic phase.

## Sheet: Table S3
Table S3: Genes differentially expressed in BC-CML vs. AML samples.
Gene	log2FC	Average expression	p-value	Adjusted p-value
MYD88	1.223	-1.327	0.00027	0.0223
ID4	-26.484	-29.400	0.00089	0.0366
PICALM	1.155	1.448	0.00148	0.0406
RARA	1.369	-1.348	0.00229	0.0469
JAK1	0.9168	-0.770	0.003293	0.0540
DNM2	0.818	-1.625	0.004324	0.0590
NPM1	-1.516	1.591	0.00655	0.0767
PDGFRA	-21.326	-16.571	0.01029	0.10552
CD25	2.267	-2.171	0.04553	0.38783
ASXL1	0.805	-8.185	0.04729	0.38783
FC, fold change.

## Sheet: Table S4
Table S4: Genes differentially expressed in BCR::ABL1 positive AML vs. BCR::ABL1 negative AML samples.
Gene	log2FC	Average expression	p-value	Adjusted p-value
PDCD1LG2	-9.971	-7.854	0.00062	0.0389
ABL1	1.801	-2.006	0.00094	0.0389
IRF8	-3.252	-0.986	0.00782	0.2137
PICALM	1.078	1.356	0.01051	0.2155
PHF6	0.964	-1.112	0.02532	0.3782
AKT3	-2.048	-1.850	0.02767	0.3782
CBL	0.8208	-0.284	0.042358	0.4372
MYD88	0.855	-1.450	0.04265	0.4372
FC, fold change.

## Sheet: Table S5
Table S5: Characteristics of patients included in the study.
ID	Gender	Age	Sample	Type	Sub-type	% blasts		AML and BC-CML harboring an AML fusion			CML					NGS		RNA-seq			qRT-PCR
	F/M	years	BM/PB	AML/CML		PB	BM	FAB	Karyotype	Fusion	Karyotype	ACAs	Fusion	BCR::ABL1 TKD mutation	CML transformation	Available	Mutated gene(s)	Available	Mutated gene(s)	Myeloid expression analysis	CD25 mRNA expression	CD25/CD26/IL1-RAP mRNA expression
AML-1	M	67.9	BM	AML	de novo AML	40	91	M0								x	RUNX1, SRSF2, ASXL1, PHF6					x
AML-2	F	64.6	BM	AML	sAML	49	62	M5a								x	ASXL1, TET2, NRAS, KRAS, WT1, PTPN11					x
AML-3	M	23	BM	AML	de novo AML	8	28	M4		FIP1L1::PDGFRA						x		x		x	x
AML-4	M	17.1	BM	AML	de novo AML	92	98	M3	t(15;17)	PML::RARA												x
AML-5	F	76	BM	AML	sAML	1	26									x	U2AF1, TET2	x	U2AF1	x	x
AML-6	F	73.1	BM	AML	sAML	15	23									x	TP53					x
AML-7	F	49.5	BM	AML	de novo AML	54	61	M2	t(8;21)	RUNX1::RUNX1T1						x	ASXL1, TET2					x
AML-8	M	67	BM	AML	sAML	47	NA									x	IDH2, JAK2, SRSF2, TP53	x	IDH2, JAK2, SRSF2	x	x
AML-9	M	61	BM	AML	sAML	7	36	M2								x	TP53	x		x	x
AML-10	M	76.3	BM	AML	de novo AML	29	60	M5b								x	DNMT3A, NPM1, PTPN11					x
AML-11	M	74	PB	AML	sAML	18	23											x	ASXL1, RUNX1, NRAS, SRSF2	x	x
AML-12	M	83.6	BM	AML	de novo AML	4	73	M1								x	CEBPA, RUNX1, BCOR, KIT					x
AML-13	F	50.4	BM	AML	de novo AML	48	50	M2	t(8;21)	RUNX1::RUNX1T1						x	KIT, NRAS					x
AML-14	F	10.1	BM	AML	de novo AML	22	28	M4	t(8;21)	RUNX1::RUNX1T1												x
AML-15	F	55.9	BM	AML	de novo AML	51	79	M1								x	NPM1, DNMT3A, NRAS					x
AML-16	F	50.3	BM	AML	de novo AML	86	86	M1								x	DNMT3A, FLT3, NPM1					x
AML-17	M	72	BM	AML	sAML	84	77	M1	inv(16)	CBFB::MYH11						x	JAK2, NRAS, SF3B1, TET2	x	SF3B1, NRAS, JAK2	x	x
AML-18	F	1	BM	AML	de novo AML	3	3	M7	t(1;22)	RBM15::MKL1						x	KRAS	x	KRAS	x	x
AML-19	M	73.2	BM	AML	de novo AML	49	91	M0														x
AML-21	F	65	BM	AML	sAML	8	42	M1	t(3;3)	RPN1::EVI1								x	SF3B1	x	x
AML-22	F	53	BM	AML	de novo AML	NA	87	M5a	inv(8)	KAT6A::NCOA2						x	FLT3, PTPN11	x	FLT3	x	x
AML-23	M	34	BM	AML	de novo AML	81	79	M4	inv(16)	CBFB::MYH11						x	FLT3, CEBPA	x	FLT3, CEBPA	x	x
AML-24	F	31	BM	AML	de novo AML	22	44	M4								x	CEBPA	x	CEBPA,	x	x
AML-25	F	2	BM	AML	de novo AML	93	86	M1	t(10;11)	NUP98::HHEX						x	FLT3, IDH1, NRAS, BCORL1	x	IDH1, NRAS	x	x
AML-26	F	65.9	BM	AML	sAML	10	13									x	SF3B1, TET2					x
AML-27	M	62.9	BM	AML	de novo AML	85	82	M1								x	CEBPA, TET2, NPM1					x
AML-28	M	46	BM	AML	de novo AML	89	92	M5a	t(10;17;11)	KMT2A::MLLT10								x	NRAS, KRAS	x	x
AML-29	M	43	BM	AML	de novo AML	33	42	M4	inv(16)	CBFB::MYH11						x	KRAS	x		x	x
AML-30	M	49	BM	AML	de novo AML	79	93	M5a	t(9;11;10)	KMT2A::MLLT3						x	ASXL1	x	ASXL1	x	x
AML-31	M	58	BM	AML	sAML	0	9	M2	t(9;11)	NUP98::LEDGF						x	IDH1, SRSF2, WT1	x	IDH1, SRSF2, WT1	x	x
AML-32	F	26.0	BM	AML	de novo AML	12	86	M3	t(1;15;3;17)	PML::RARA												x
AML-33	M	72.8	BM	AML	sAML	NA	56	M5a								x	FLT3, SF3B1					x
AML-34	F	90	BM	AML	de novo AML	79	86	M5a	t(9;11)	KMT2A::MLLT3								x	KRAS	x	x
AML-35	M	76.0	BM	AML	de novo AML	40	69	M5a									NPM1, FLT3 *					x
AML-36	M	84	BM	AML	de novo AML	NA	22	M7										x	NRAS,	x	x
AML-38	F	30.8	BM	AML	de novo AML	8	58	M0	t(4;11)	NUP98::RAP1GDS1						x	ETV6	x	ASXL1	x		x
AML-39	F	52	BM	AML	de novo AML	NA	75	M1										x	RUNX1	x	x
AML-40	F	49.0	BM	AML	de novo AML	27	29	M4	inv(16)	CBFB::MYH11						x	NRAS, CBL					x
AML-41	M	68.2	BM	AML	sAML	47	70	M5a								x	TP53, NRAS					x
AML-42	F	76.7	BM	AML	de novo AML	3	35	M4								x	NPM1, FLT3, IDH2, DNMT3					x
AML-43	M	41	BM	AML	de novo AML	54	77	M3	t(15.17)	PML::RARA								x		x	x
AML-44	F	66	BM	AML	de novo AML	51	51	M1								x		x		x	x
AML-45	M	75.1	BM	AML	de novo AML	79	90	M0														x
AML-46	M	74.6	BM	AML	de novo AML	21	83	M5b									NPM1 *					x
AML-47	M	89.6	BM	AML	de novo AML	62	57	M3	t(15.17)	PML::RARA												x
AML-48	F	71	BM	AML	sAML	6	NA	M2	inv(11)	NUP98::DDX10								x		x	x
AML-49	M	16	BM	AML	de novo AML	95	91	M1										x	CEBPA	x	x
AML-50	M	64	BM	AML	de novo AML	40	80	M4	inv(16)	CBFB::MYH11						x	KIT, FLT3, NRAS, PTPN11, CEBPA	x	FLT3, NRAS, PTPN11	x	x
AML-51	F	81	BM	AML	sAML	NA	41											x	DNMT3A, SRSF2, ASXL1	x	x
AML-52	M	62.3	BM	AML	de novo AML	94	87	M1	t(6;11)	KMT2A::AFDN								x	IDH2, SRSF2	x		x
AML-53	F	54.1	BM	AML	de novo AML	68	62	M4	inv(16)	CBFB::MYH11						x	NRAS, FLT3					x
AML-54	F	71	BM	AML	sAML	5	28	M2	t(3;21)	RUNX1::MECOM						x	IDH2, SRSF2	x		x	x
AML-55	F	75	BM	AML	sAML	43	37											x	MPL, IDH2	x	x
AML-56	M	69	BM	AML	sAML	65	82	M5	t(11;22)	KMT2A::EP300								x	SRSF2, RUNX1, JAK1, SETBP1	x	x
CML-1A	M	22.7	PB	CML	Diag-CP-CML	0	4				t(9;22)		BCR::ABL1 (e13a2)									x
CML-1B	M	22.9	PB	CML	ALL-BC-CML	65	72				t(9;22)		BCR::ABL1 (e13a2)		ALL							x
CML-2	F	48.6	PB	CML	Diag-CP-CML	0	2				t(9;22)		BCR::ABL1 (e14a2)									x
CML-3	F	73.3	PB	CML	Diag-CP-CML	1	1				t(9;22)		BCR::ABL1 (e14a2)									x
CML-4	M	37.1	PB	CML	ALL-BC-CML	NA	NA						BCR::ABL1 (e14a2)		ALL							x
CML-5	M	56	BM	CML	AML-BC-CML	0	54	M4	inv(16)	CBFB::MYH11	t(9;22)	-Y	BCR::ABL1 (e14a2)	E255K, Y253H	AML			x	RUNX1	x		x
CML-6	M	65.3	PB	CML	Diag-CP-CML	NA	NA						BCR::ABL1 (e13a2)									x
CML-7	F	60	PB	CML	AP-CML	7	8				t(9;22)		BCR::ABL1 (e14a2)					x				x
CML-8	F	11	BM	CML	Diag-CP-CML	3	3				t(9;22)		BCR::ABL1 (e14a2)					x		x	x
CML-9	M	74.1	PB	CML	AML-BC-CML	20	24				t(9;22		BCR::ABL1 (e13a2)	F317L, T315C	AML			x		x		x
CML-10	M	67.5	BM	CML	Diag-CP-CML	4	2				t(9;22)		BCR::ABL1 (e13a2)					x		x	x
CML-11	M	56	PB	CML	R-CP-CML	0	3						BCR::ABL1 (e13a2)	T315I				x	ASXL1	x	x
CML-12	M	60.6	PB	CML	Diag-CP-CML	NA	NA						BCR::ABL1 (e14a2)									x
CML-13	M	69.5	PB	CML	Diag-CP-CML	NA	NA						BCR::ABL1 (e14a2)									x
CML-14	F	58.8	PB	CML	Diag-CP-CML	1	NA				t(9;22)		BCR::ABL1 (e13a2)									x
CML-15	F	74.5	PB	CML	Diag-CP-CML	0	4				t(9;22)		BCR::ABL1 (e14a2)									x
CML-16	M	70.9	PB	CML	AML-BC-CML	1	41				t(9;22)	-Y	BCR::ABL1 (e14a2)		AML			x		x		x
CML-17	M	35	BM	CML	AP-CML	0	10				t(9;22)	-Y	BCR::ABL1 (e13a2)					x				x
CML-18	M	67.6	PB	CML	Diag-CP-CML	1	1				t(9;22)		BCR::ABL1 (e14a2)									x
CML-19	F	40.0	PB	CML	Diag-CP-CML	NA	NA						BCR::ABL1 (e13a2)									x
CML-20A	M	60.0	PB	CML	Diag-CP-CML	1	7				t(9;22)		BCR::ABL1 (e13a2)									x
CML-20B	M	60.9	PB	CML	ALL-BC-CML	1	56				t(9;22)	+Ph	BCR::ABL1 (e13a2)		ALL
CML-21	M	71.3	PB	CML	Diag-CP-CML	NA	NA				t(9;22)		BCR::ABL1 (e14a2)									x
CML-22	F	89.3	BM	CML	Diag-CP-CML	0	3				t(9;22)		BCR::ABL1 (e13a2)									x
CML-23	M	73.3	BM	CML	Diag-CP-CML	0	1				t(9;22)		BCR::ABL1 (e13a2)									x
CML-24	M	92.8	PB	CML	Diag-CP-CML	0	NA				t(9;22)		BCR::ABL1 (e14a2)
CML-25	F	53.4	PB	CML	Diag-CP-CML	1	NA				t(9;22)		BCR::ABL1 (e14a2)									x
CML-26	F	53.1	PB	CML	Diag-CP-CML	0	1				t(9;22)		BCR::ABL1 (e13a2)									x
CML-27	M	47.0	PB	CML	AML-BC-CML	13	50				t(9;22)	+8, +Ph	BCR::ABL1 (e14a2)		AML							x
CML-28A	M	73.5	BM	CML	Diag-CP-CML	1	NA				t(9;22)		BCR::ABL1 (e13a2)									x
CML-28B	M	75.2	BM	CML	MPAL-BC-CML	46	65				t(9;22)		BCR::ABL1 (e13a2)		MPAL							x
CML-29	F	30.2	PB	CML	ALL-BC-CML		40				t(9;22)		BCR::ABL1 (e14a2)		ALL			x			x
CML-30	F	77.0	PB	CML	Diag-CP-CML	1	2				t(9;22)		BCR::ABL1 (e14a2)									x
CML-31A	M	64.7	PB	CML	Diag-CP-CML	2	0				t(9;22)		BCR::ABL1 (e13a2)									x
CML-31B	M	67.0	PB	CML	AP-CML	2	6				t(9;22)		BCR::ABL1 (e13a2)									x
CML-32	M	79.5	PB	CML	Diag-CP-CML	NA	NA						BCR::ABL1 (e14a2)									x
CML-33	M	29	PB	CML	Diag-CP-CML	1	3				t(9;22)		BCR::ABL1 (e13a2)					x		x	x
CML-34	M	32.0	PB	CML	AML-BC-CML	49	NA						BCR::ABL1 (e14a2)		AML							x
CML-35	M	37.2	BM	CML	Diag-CP-CML	3	3				t(9;22)		BCR::ABL1 (e14a2)					x		x		x
CML-36	M	49.0	PB	CML	Diag-CP-CML	0	NA						BCR::ABL1 (e14a2)									x
CML-37	F	59.4	PB	CML	Diag-CP-CML	0	1				t(9;22)		BCR::ABL1 (e14a2)									x
CML-38	F	25	BM	CML	Diag-CP-CML	3	2				t(9;22)		BCR::ABL1 (e14a2)			x		x		x		x
CML-39	F	55	BM	CML	Diag-CP-CML	1	2				t(9;22),	+Ph	BCR::ABL1 (e19a2)					x		x	x
CML-40	M	47.5	PB	CML	AP-CML	NA	NA						BCR::ABL1 (e14a2)		AML							x
CML-41	M	56.5	PB	CML	Diag-CP-CML	0	NA						BCR::ABL1 (e14a2)									x
CML-42A	M	23.4	PB	CML	Diag-CP-CML	11	NA				t(9;22)		BCR::ABL1 (e14a2)									x
CML-42B	M	26.0	PB	CML	AML_BC-CML	76	71	M5a	inv(16)	CBFB::MYH11	t(9;22)	+8	BCR::ABL1 (e14a2)		AML	x	ASXL1, WT1	x	ASXL1	x		x
CML-43	M	82.7	PB	CML	Diag-CP-CML	NA	NA						BCR::ABL1 (e13a2)									x
CML-44A	F	38.6	PB	CML	Diag-CP-CML	0	0				t(9;22)		BCR::ABL1 (e14a2)									x
CML-44B	F	39.1	BM	CML	ALL-BC-CML	88	91						BCR::ABL1 (e14a2)		ALL							x
CML-45	M	86	PB	CML	Diag-CP-CML	0	NA						BCR::ABL1 (e19a2)	F359V, Q252				x		x	x
CML-46A	F	33.4	PB	CML	Diag-CP-CML	2	5				t(9;22)		BCR::ABL1 (e14a2)									x
CML-46B	F	34.1	PB	CML	ALL-BC-CML	0	35				t(9;22)	+Ph	BCR::ABL1 (e14a2)		ALL							x
CML-47	F	81.1	BM	CML	Diag-CP-CML	0	4				t(9;22)		BCR::ABL1 (e14a2)									x
CML-48	M	27.1	PB	CML	Diag-CP-CML	NA	NA						BCR::ABL1 (e13a2)									x
CML-49	M	40.2	BM	CML	Diag-CP-CML	4	4				t(9;22)		BCR::ABL1 (e13a2)					x		x		x
CML-50A	F	34	PB	CML	Diag-CP-CML	0	NA				t(9;22)		BCR::ABL1 (e14a2)			x		x		x		x
CML-50B	F	37	PB	CML	AML-BC-CML	6	20	M2	inv(16)	CBFB::MYH11	(t9;22)		BCR::ABL1 (e14a2)	V299L	AML	x		x		x		x
CML-51	M	54.3	PB	CML	R-CP-CML								BCR::ABL1 (e14a2)					x		x
CML-52	M	22.8	PB	CML	R-CP-CML								BCR::ABL1 (e13a2)					x		x
CML-53	M	69.5	PB	CML	R-CP-CML								BCR::ABL1 (e13a2)					x		x	x
CML-54	M	76.7	PB	CML	AML-BC-CML	49	60	M2	t(3;21)	RUNX1::MECOM		9q26.2	BCR::ABL1 (e1a3)		AML			x	CSF3R	x	x
CML-55	M	68	PB	CML	R-CP-CML								BCR::ABL1 (e13a2)					x		x	x
AML/BA-1	M	47	PB	BCR::ABL1-AML	BCR::ABL1-AML	75		M2			t(9;22)		BCR::ABL1 (e14a2)			x	IDH2, NPM1	x	IDH2, NPM1	x		x
AML/BA-1	M	47	BM	BCR::ABL1-AML	BCR::ABL1-AML		63	M2			t(9;22),		BCR::ABL1 (e14a2)			x	IDH2, NPM1	x	IDH2, NPM1	x		x
AML/BA-2	F	61	BM	AML	de novo AML	64	92	M1								x	NPM1, TET2	x		x		x
AML/BA-2	F	62	BM	BCR::ABL1-AML	BCR::ABL1-AML	12	54	M1			t(9;22)		BCR::ABL1 (e6a2)			x	NPM1, TET2	x		x		x
AML, acute myeloid leukemia; sAML, secondary acute myeloid leukemia; CML, chronic myeloid leukemia; Diag-CP-CML, chronic phase-chronic myeloid leukemia at diagnosis; AP-CML, accelerated phase-chronic myeloid leukemia; AML-BC-CML, blast crisis-chronic myeloid leukemia (transformation in acute myeloid leukemia); ALL-BC-CML, blast crisis-chronic myeloid leukemia (transformation in acute lymphoblasti…

## Sheet: Table S6
Table S6: Primers and probes for qRT-PCR experiments.
	1. ABL1 housekeeping gene (CFU-G/GM mutation analysis and CD25, CD26, IL1-RAP expression)
			Sequence (5’ – 3’)
	ABL1 (Europe Against Cancer program)	Forward primer (ENF1003)	TGGAGATAACACTCTAAGCATAACTAAAGGT
		TaqMan probe (ENPr1043)	Fam- CCATTTTTGGTTTGGGCTTCACACCATT -Tamra
		Reverse primer (ENR1063)	GATGTAGTTGCTTGGGACCCA
	2. BCR::ABL1 rearrangements (CFU-G/GM mutation analysis)
			Sequence (5’ – 3’)
	BCR::ABL1 e14a2 (Europe Against Cancer program)	Forward primer (ENF501)	TCCGCTGACCATCAATAAGGA
		TaqMan probe (ENP541)	Fam-CCCTTCAGCGGCCAGTAGCATCTGA-Tamra
		Reverse primer (ENR561)	CACTCAGACCCTGAGGCTCAA
	BCR::ABL1 e6a2	Forward primer	ATCCAACGACCAAGAACTCT
		TaqMan probe (ENP541)	Fam-CCCTTCAGCGGCCAGTAGCATCTGA-Tamra
		Reverse primer (ENR561)	CACTCAGACCCTGAGGCTCAA
	3. NPM1 variants (CFU-G/GM mutation analysis)
			Sequence (5’ – 3’)
	NPM1 type A p.Trp288CysfsTer12 (c.863_864insTCTG and c.863_864insTCTA)	Forward primer	GAAGAATTGCTTCCGGATGACT
		TaqMan probe	Fam- ACCAAGAGGCTATTCAAGAT-MGB
		Reverse primer	CTTCCTCCACTGCCAGACAGA
	4. IDH2 variant (CFU-G/GM mutation analysis)
			Sequence (5’ – 3’)
	IDH2 R140Q (c.419G>A)	Forward primer	TGTCAAGTGTGCCACCATCA
		TaqMan probe	Fam-CCCTGATGAGGCCCGTGTGGAAGAGT-Tamra
		Reverse primer	TCCCCCCCAGGATGTGCT
	5. TET2 variants (CFU-G/GM mutation analysis, SYBR Green)
			Sequence (5’ – 3’)
	TET2 p.Lys148AsnfsTer3 (c.444_447delAGAA)	Forward primer	GATTTGAGTGATAAGAATCTGTG
		Reverse primer	TTTCAGGCCCACTGCAGTTA
	TET2 p.Gly1275Arg (c.3823G>A)	Forward primer	GAGAACTTGCGCCTGTCAGA
		Reverse primer	TCTGGCAAACTTACATCCATTG
	6. CD25, CD26, IL1-RAP mRNA expression
			Sequence (5’ – 3’)
	CD25	Forward primer	CCTGGGACAACCAATGTCAAT
		TaqMan probe	Fam-CACAAGCTCTGCCACTCGGAACACAA-Tamra
		Reverse primer	TCAGGTTGAGGTGTCACTTGTTTC
	CD26	Forward primer	CACTGCTCCTGCTTCTATGTTGATA
		TaqMan probe	Fam-CACTACTTGTGTGATGTGACATGGGCAACA-Tamra
		Reverse primer	TCCTGAGCCACTGCAAAGAAA
	IL1-RAP	Forward primer	AGTTTCCTCATTGCCTTAATTTCAA
		TaqMan probe	Fam-TTTCATCTCACCAGGACTCTGACTGTAAAGGTAGTAGG-Tamra
		Reverse primer	GGGCACTGCATTTTTTGGA
